# Supplementary material for: Evaluation of YouTube videos for patients’ education on periradicular surgery
Source: PLoS One. 2021 Dec 10;16(12):e0261309. doi: 10.1371/journal.pone.0261309 (PMC8664221; doi:10.1371/journal.pone.0261309)
Supplement: S1 Table — (XLSX) [file pone.0261309.s001.xlsx]

## Sheet: YouTube account credential
Username	endodonticsurgery
Password	endodonticsurgery@123

## Sheet: Raw data
No	Video demographics and characteristics											Usefulness scoring										TOTAL
	Video duration	date of upload	no days since upload	Country of upload	numbers of views	number of likes	number of dislikes	Source of authorship	viewing rate	interaction index		Definition	Etiology	Symptoms	Indications and contraindications	Steps of the procedure	Cost	Postoperative care	Complications	Prognosis	Supporting media (videos and images)
1	99	Jun 7, 2017	1339	India	363	18	0	Individual	18	27.1098		0	0	0	0	1	0	0	0	0	1	2
2	324	Oct 16, 2011	3400	Brazil	16814	63	2	Individual	62.9881	494.529		0	0	1	0	1	0	0	0	0	1	3
3	194	Mar 8, 2016	1795	UK	413	3	0	Individual	3	23.0084		0	0	0	0	1	0	0	0	0	1	2
4	610	Dec 2, 2010	3718	Greece	6697	6	2	Individual	5.97014	180.124		0	0	0	0	1	0	0	0	0	1	2
5	166	Feb 15, 2010	4008	USA	4484	8	1	Individual	7.9777	111.876		0	0	1	0	0	0	0	0	0	1	2
6	710	Dec 9, 2010	3711	Greece	2650	7	0	Individual	7	71.4093		0	1	1	0	1	0	0	0	0	1	4
7	240	Dec 6, 2013	2618	USA	11748	24	1	Company	23.9915	448.739		1	1	0	1	1	0	0	1	0	1	6
8	243	May 28, 2011	3541	USA	27393	11	3	Individual	10.989	773.595		0	0	0	0	0	0	0	0	0	1	1
9	329	May 10, 2011	3559	USA	159562	349	30	Company	348.981	4483.34		1	1	1	1	1	0	0	1	0	1	7
10	58	Mar 21, 2020	321	India	132	2	1	Company	1.24242	41.1215		0	0	0	1	1	0	0	0	0	1	3
11	55	Nov 7, 2018	821	USA	201	1	0	Individual	1	24.4823		0	0	0	1	1	0	0	0	0	1	3
12	710	Feb 26, 2016	1806	USA	1697	24	1	Individual	23.9411	93.9646		0	0	1	1	1	0	0	0	0	1	4
13	46	Aug 16, 2011	3461	USA	27404	30	0	Company	30	791.794		1	1	1	0	1	0	0	0	0	1	5
14	196	Sep 27, 2017	1227	Jordan	13185	108	4	Individual	107.97	1074.57		0	0	0	0	1	0	0	0	0	1	2
15	467	Mar 12, 2019	696	USA	12303	220	2	Individual	219.984	1767.67		1	1	1	1	0	0	0	0	0	1	5
16	81	Sep 27, 2019	497	USA	1104	4	2	Company	3.81884	222.133		0	0	0	0	1	0	0	0	0	1	2
17	357	May 4, 2014	2469	USA	3414	14	0	Academic	14	138.275		0	0	1	1	1	0	0	0	0	1	4
18	247	Oct 12, 2016	1577	India	17346	68	7	Academic	67.9596	1099.94		0	0	0	1	1	0	0	0	0	1	3
19	724	Mar 8, 2019	700	India	103	3	0	Individual	3	14.7143		0	0	1	1	1	0	0	0	0	1	4
20	84	Sep 25, 2020	133	USA	9	0	0	Company	0	6.76692		1	0	0	0	1	0	0	0	0	1	3
21	134	May 9, 2016	1733	USA	30509	31	0	Company	31	1760.47		1	1	0	0	1	0	0	0	0	1	4
22	42	May 9, 2020	272	India	44	1	0	Company	1	16.1765		0	0	0	0	1	0	0	0	0	1	2
23	151	Apr 21, 2019	656	S.Korea	392	16	0	Individual	16	59.7561		0	0	0	1	1	0	0	0	0	1	3
24	294	Apr 29, 2018	1013	UK	2575	99	0	Individual	99	254.195		0	0	1	1	1	0	0	0	0	1	4
25	176	Feb 16, 2016	1816	UK	493	8	0	Individual	8	27.1476		0	0	0	0	1	0	0	0	0	1	2
26	986	Jun 26, 2009	4242	USA	13914	22	4	Academic	21.9713	328.006		0	0	0	1	1	0	0	0	0	1	3
27	292	Dec 8, 2010	3712	USA	68697	102	79	Individual	101.885	1850.67		0	0	1	1	1	0	1	1	0	1	6
28	238	May 19, 2016	1723	India	21657	33	15	Individual	32.9307	1256.94		0	0	0	0	1	0	0	0	0	1	2
29	87	May 31, 2013	2807	USA	4257	5	0	Company	5	151.657		0	0	0	0	1	0	0	0	0	1	2
30	298	May 7, 2013	2831	Canada	3207	44	1	Individual	43.9688	113.282		0	0	0	1	1	0	0	0	0	1	3
31	934	Apr 12, 2019	665	Italy	2676	27	0	Individual	27	402.406		0	0	0	0	1	0	0	0	0	1	2
32	223	Dec 6, 2013	2618	USA	13178	22	6	Company	21.9545	503.361		1	0	0	1	1	0	0	1	0	1	5
33	252	Feb 19, 2017	1447	Germany	22675	90	10	Individual	89.9559	1567.04		0	0	0	1	1	0	0	0	0	1	3
34	383	Oct 24, 2019	470	UK	1553	118	0	Individual	118	330.426		0	0	0	0	1	0	0	0	0	1	2
35	116	Jun 29, 2016	1682	USA	166	2	0	Company	2	9.8692		0	0	0	0	1	0	0	0	0	1	2
36	125	Jun 29, 2016	1682	USA	435	2	0	Company	2	25.8621		0	0	0	0	0	0	0	0	0	1	1
37	2081	Sep 22, 2009	4150	USA	23930	32	5	Academic	31.9791	576.627		0	0	0	0	1	0	1	1	0	1	4
38	514	Jun 7, 2019	609	USA	160624	1100	80	Individual	1099.95	26375		0	0	1	1	1	0	0	0	0	1	4
39	155	Nov 9, 2015	1915	USA	17248	57	6	Individual	56.9652	900.679		0	0	0	0	1	0	0	0	0	1	2
40	290	Jul 25, 2017	1291	India	33801	243	17	Academic	242.95	2618.2		0	0	0	0	1	0	0	0	0	1	2
41	144	Sep 28, 2015	1957	Spain	652378	2100	203	Company	2099.97	33335.6		1	0	0	1	1	0	0	0	0	1	4
42	371	Sep 29, 2011	3417	Canada	92931	186	20	Individual	185.978	2719.67		0	0	1	1	1	0	0	1	0	1	5
